# Supplementary material for: Identification of Pathogenic Variants in CYP4F22, FLG, ALOX12B, and NIPAL4 in a Case Series of Inherited Ichthyosis
Source: Int J Mol Sci. 2026 May 21;27(10):4639. doi: 10.3390/ijms27104639 (PMC13207361; doi:10.3390/ijms27104639)
Supplement: Supplementary file 1 [file ijms-27-04639-s001.zip]

Archive with 1 entries (1 files):
- ijms-4204126-supplementary.pdf
